# Supplementary material for: Molecular Epidemiological Survey for Degenerative Myelopathy in German Shepherd Dogs in Japan: Allele Frequency and Clinical Progression Rate
Source: Animals (Basel). 2022 Jun 27;12(13):1647. doi: 10.3390/ani12131647 (PMC9264911; doi:10.3390/ani12131647)
Supplement: Supplementary file 1 [file animals-12-01647-s001.zip]

Archive with 2 entries (2 files):
- animals-1748451-Table S1.pdf
- Video S1_GSD with DM.mp4
